# Supplementary material for: Psychological Distress and Health-Related Quality of Life in Romanian Adults with Diabetes Mellitus: A Cross-Sectional Study
Source: Healthcare (Basel). 2026 Jan 8;14(2):158. doi: 10.3390/healthcare14020158 (PMC12841257; doi:10.3390/healthcare14020158)
Supplement: Supplementary file 1 [file healthcare-14-00158-s001.zip]

Archive with 1 entries (1 files):
- healthcare-4028651-supplementary.pdf
